# Supplementary material for: Assessing the Mandatory Bovine Abortion Notification System in France Using Unilist Capture-Recapture Approach
Source: PLoS One. 2013 May 14;8(5):e63246. doi: 10.1371/journal.pone.0063246 (PMC3653928; doi:10.1371/journal.pone.0063246)
Supplement: Table S1 — Comparisons of the observed probability of reporting abortion(s) and herd characteristics between the samples used for the ZIP and hurdle models analyses (n = 9,462 and n = 4,732 respectively) and the original data set (n = 94,640). Chi square tests comparing distributions between each subsample and the original data set were not significant. (XLSX) [file pone.0063246.s003.xlsx]

## Sheet: Feuil1
		2006/2007			2007/2008			2008/2009			2009/2010			2010/2011
		ZIP	Hurdle	Original	ZIP	Hurdle	Original	ZIP	Hurdle	Original	ZIP	Hurdle	Original	ZIP	Hurdle	Original
Reporting probability		0.235	0.234	0.230	0.264	0.266	0.261	0.240	0.239	0.236	0.200	0.204	0.201	0.201	0.202	0.200
Production type	Beef	0.365	0.365	0.365	0.372	0.371	0.373	0.382	0.379	0.383	0.387	0.385	0.390	0.402	0.393	0.401
	Dairy	0.252	0.256	0.253	0.235	0.245	0.238	0.228	0.230	0.229	0.221	0.221	0.219	0.210	0.215	0.211
	Mixed	0.383	0.379	0.382	0.393	0.383	0.389	0.390	0.391	0.388	0.392	0.394	0.391	0.388	0.392	0.389
Size	<18	0.238	0.237	0.238	0.241	0.235	0.240	0.248	0.242	0.247	0.254	0.248	0.253	0.269	0.266	0.272
	[18-38[	0.282	0.280	0.287	0.255	0.262	0.263	0.236	0.239	0.244	0.230	0.238	0.236	0.218	0.222	0.220
	[38-60[	0.252	0.268	0.258	0.253	0.262	0.256	0.247	0.260	0.252	0.241	0.251	0.246	0.235	0.239	0.238
	>=60	0.228	0.214	0.218	0.250	0.241	0.242	0.270	0.260	0.257	0.276	0.264	0.264	0.278	0.273	0.270
